# Supplementary material for: Reservoir Equilibrium Development Method by Combined Conformance Control of Polymer/Gel-Dispersed Fluids
Source: Gels. 2026 Jun 17;12(6):543. doi: 10.3390/gels12060543 (PMC13298229; doi:10.3390/gels12060543)
Supplement: Supplementary file 1 [file gels-12-00543-s001.zip]

Archive with 1 entries (1 files):
- gels-4306377-supplementary.pdf
